# Supplementary material for: Inactivated influenza vaccine effectiveness among department of defense beneficiaries aged 6 months-17 years, 2016–2017 through 2019–2020 influenza seasons
Source: PLoS One. 2021 Aug 27;16(8):e0256165. doi: 10.1371/journal.pone.0256165 (PMC8397503; doi:10.1371/journal.pone.0256165)
Supplement: S1 Data — (XLSX) [file pone.0256165.s001.xlsx]

## Sheet: Figure all ages A(H1N1)
		VE	CI		Bottom	Top
6-23 months	1.25	71.3006	54.6327	81.8447	16.6679	10.5441
2-4 years	3.5	55.8342	39.5432	67.7354	16.2911	11.9012
5-8 years	7	52.5734	38.6074	63.3623	13.966	10.7889
9-12 years	11	52.1702	26.4631	68.8906	25.7071	16.7204
13-17 years	15.5	43.4368	13.7717	62.8962	29.6651	19.4594

## Sheet: Figure all ages A(H3N2)
		VE	CI		Bottom	Top
6-23 months	1.25	29.3398	-8.36244	53.9244	37.7022	24.5846
2-4 years	3.5	45.3843	27.0784	59.0947	18.3059	13.7105
5-8 years	7	42.5246	26.512	55.0482	16.0126	12.5236
9-12 years	11	33.1707	7.01163	51.9709	26.1591	18.8001
13-17 years	15.5	31.7196	9.90742	48.2509	21.8122	16.5313

## Sheet: Figure all ages B
		VE	CI		Bottom	Top
6-23 months	1.25	45.4477	7.98113	67.6594	37.4666	22.2116
2-4 years	3.5	63.3949	48.2587	74.1032	15.1362	10.7083
5-8 years	7	44.228	28.3265	56.6016	15.9015	12.3736
9-12 years	11	41.4023	18.0891	58.0802	23.3133	16.6779
13-17 years	15.5	47.89	30.7249	60.8019	17.1651	12.9119

## Sheet: Figure all ages all
		VE	CI		Bottom	Top
6-23 months	1.25	45.7851	28.9618	58.6243	16.8233	12.8392
2-4 years	3.5	50.0945	39.1866	59.0458	10.9078	8.95133
5-8 years	7	44.3843	34.301	52.92	10.0833	8.53574
9-12 years	11	36.9209	20.5347	49.9282	16.3863	13.0073
13-17 years	15.5	34.3007	20.0756	45.9939	14.225	11.6933
